# Supplementary material for: Comparative analysis of the Trichoderma reesei transcriptome during growth on the cellulase inducing substrates wheat straw and lactose
Source: Biotechnol Biofuels. 2013 Sep 9;6:127. doi: 10.1186/1754-6834-6-127 (PMC3847502; doi:10.1186/1754-6834-6-127)
Supplement: Additional file 4: Table S4 — Genes present in the clusters shown in Figure 4. [file 1754-6834-6-127-S4.xls]

## Sheet: Sheet1
Supplementary Table S4. Genes present in the clusters shown in Figure 4
		Expression level (log scale)
Trire2_ID	p-value	glucose	wheat straw	lactose	cluster
103033	0.0989	4.72284	6.09834	4.99642	1a
108672	0.0152	4.84289	6.67344	5.52761	1a
108776	0.00354	5.42228	6.67498	5.33171	1a
27219	0.0323	3.81507	5.30038	5.21519	1a
31447	0.0161	4.6993	6.5594	5.21159	1a
38536	0.00244	6.29202	6.81557	5.96425	1a
41768	0.0353	6.04602	7.0871	6.1014	1a
4221	0.0148	5.59304	5.79718	5.15532	1a
53186	0.0733	5.70641	6.39933	6.21764	1a
64906	0.00304	6.12197	6.28602	6.46183	1a
65137	0.00675	6.48053	4.30623	5.06718	1a
66789	0.116	4.98106	5.02812	4.55267	1a
67678	0.00219	4.33599	6.16288	4.57975	1a
69493	0.00336	4.7009	6.85669	3.97369	1a
69700	0.00241	6.69319	7.34341	5.84388	1a
70021	0.00154	6.18024	7.07878	5.92529	1a
70186	0.0108	5.05832	7.15291	6.26934	1a
71394	0.00348	5.80985	5.16307	4.77172	1a
73101	0.0122	4.8095	6.49765	5.82321	1a
73256	0.00105	5.12995	7.99136	5.04548	1a
107488	0.00722	3.67866	6.5042	3.53579	1b
108346	0.015	3.45563	5.67505	3.63882	1b
110259	0.228	3.42471	3.8705	3.09638	1b
111733	0.0429	3.39345	4.40357	3.35127	1b
56894	0.0844	2.87534	3.97548	3.18872	1b
58887	0.016	3.37525	5.86647	3.83511	1b
71554	0.00773	3.70787	4.61723	3.61234	1b
72568	0.023	2.77576	3.71377	3.33574	1b
73005	0.00203	2.6602	3.56547	3.17771	1b
103049	0.000507	5.31208	12.3463	3.26235	2b
103458	0.000241	5.70013	10.4362	3.70654	2b
108671	0.000154	6.32718	11.1647	3.66328	2b
110317	0.00118	3.11463	9.61069	5.29524	2b
112140	0.000247	4.07985	11.0329	3.30683	2b
112392	0.000104	4.89618	13.3166	4.69083	2b
120229	3.41e-05	7.1759	14.5893	4.00368	2b
120873	0.000146	4.82384	12.3063	4.03084	2b
120961	4.01e-05	8.6541	13.8082	2.93212	2b
121418	4.25e-05	9.10003	14.042	3.53882	2b
123940	0.000104	4.83643	14.6744	3.8077	2b
124043	0.000763	3.51068	10.6535	4.44407	2b
54219	4.54e-05	6.51878	14.7691	3.47858	2b
56996	0.000105	4.92696	13.7525	4.57311	2b
57179	0.000189	5.09815	9.502	3.60155	2b
58450	0.000284	4.41688	11.4514	4.07991	2b
59791	2.34e-05	2.71721	11.2766	3.26277	2b
60635	0.000173	5.36203	13.0222	6.67168	2b
69276	0.000101	7.51479	14.4144	5.3886	2b
69944	0.000127	6.23821	12.4509	4.19413	2b
73632	0.000101	7.18943	14.9651	5.24	2b
73643	4.83e-05	7.80786	13.7416	3.88722	2b
74223	0.000338	5.29753	13.1273	4.45669	2b
76210	8.5e-05	7.01599	14.2981	3.5917	2b
76672	8.66e-05	7.04683	14.0263	5.82184	2b
120312	8.18e-05	10.8567	14.7579	3.69506	2a
121127	2.21e-05	10.1147	14.3935	4.12773	2a
122780	4.19e-05	11.3058	14.5855	4.8034	2a
123232	5.33e-05	10.7547	14.2638	4.12138	2a
123818	0.000106	11.6945	15.2787	6.75438	2a
123989	0.000104	14.2751	15.2276	6.8257	2a
3739	2.84e-05	12.4584	12.9697	4.78311	2a
69245	0.000147	11.6348	13.6978	4.97817	2a
72526	4.99e-05	11.595	14.1782	3.74505	2a
72567	6.91e-05	12.9904	15.4154	4.23375	2a
102909	0.00071	6.9365	8.85629	5.53527	3
103825	0.00102	8.62723	9.51932	6.3234	3
105288	0.000402	8.28519	10.2331	8.02465	3
105931	0.000145	7.93005	10.2518	6.57638	3
106575	0.000325	10.0178	10.4456	7.83538	3
109278	0.00122	7.0068	8.64397	7.74663	3
111138	0.000101	10.0561	9.57545	7.14462	3
111245	0.000315	10.365	9.53567	8.43804	3
111953	0.00567	9.5762	9.45061	9.54018	3
119859	0.0111	9.81559	10.5231	8.9195	3
25224	0.000405	10.0002	9.61454	7.32187	3
27259	0.00212	7.70757	7.85831	5.8964	3
2735	0.000275	7.09452	10.2393	6.49193	3
27554	0.0507	7.18744	7.96568	7.59076	3
42152	0.000596	8.70845	8.05093	7.11822	3
43873	0.00158	5.41039	8.73865	6.8787	3
55802	0.000429	8.68349	10.792	7.3465	3
56418	0.000958	6.61051	8.32366	5.69651	3
56448	0.000254	6.8206	9.44317	6.79795	3
58802	0.000239	9.29927	9.58669	5.72465	3
59082	0.00215	8.94796	7.81526	7.6447	3
59578	0.00113	7.31945	10.19	7.37458	3
59689	0.0116	9.4617	10.0419	8.65863	3
60085	0.000105	9.13304	10.7918	6.99162	3
62645	0.00718	8.87982	9.27453	8.74792	3
68347	0.00123	8.59614	10.2567	7.18654	3
69189	0.00105	6.49454	8.158	4.94535	3
69736	0.0067	7.8637	7.00369	7.31224	3
70341	0.000263	8.33458	10.6151	7.2808	3
72488	0.000259	9.32376	9.69858	6.70929	3
73102	0.00454	7.50872	8.29114	7.68138	3
73248	0.00808	7.95614	8.82287	6.9459	3
75015	0.00134	8.82484	10.0494	7.98904	3
103049	0.000507	5.31208	12.3463	3.26235	4a
103458	0.000241	5.70013	10.4362	3.70654	4a
108671	0.000154	6.32718	11.1647	3.66328	4a
110317	0.00118	3.11463	9.61069	5.29524	4a
112140	0.000247	4.07985	11.0329	3.30683	4a
112392	0.000104	4.89618	13.3166	4.69083	4a
120229	3.41e-05	7.1759	14.5893	4.00368	4a
120873	0.000146	4.82384	12.3063	4.03084	4a
120961	4.01e-05	8.6541	13.8082	2.93212	4a
121418	4.25e-05	9.10003	14.042	3.53882	4a
123940	0.000104	4.83643	14.6744	3.8077	4a
124043	0.000763	3.51068	10.6535	4.44407	4a
54219	4.54e-05	6.51878	14.7691	3.47858	4a
56996	0.000105	4.92696	13.7525	4.57311	4a
57179	0.000189	5.09815	9.502	3.60155	4a
58450	0.000284	4.41688	11.4514	4.07991	4a
59791	2.34e-05	2.71721	11.2766	3.26277	4a
60635	0.000173	5.36203	13.0222	6.67168	4a
69276	0.000101	7.51479	14.4144	5.3886	4a
69944	0.000127	6.23821	12.4509	4.19413	4a
73632	0.000101	7.18943	14.9651	5.24	4a
73643	4.83e-05	7.80786	13.7416	3.88722	4a
74223	0.000338	5.29753	13.1273	4.45669	4a
76210	8.5e-05	7.01599	14.2981	3.5917	4a
76672	8.66e-05	7.04683	14.0263	5.82184	4a
120312	8.18e-05	10.8567	14.7579	3.69506	4b
121127	2.21e-05	10.1147	14.3935	4.12773	4b
122780	4.19e-05	11.3058	14.5855	4.8034	4b
123232	5.33e-05	10.7547	14.2638	4.12138	4b
123818	0.000106	11.6945	15.2787	6.75438	4b
123989	0.000104	14.2751	15.2276	6.8257	4b
3739	2.84e-05	12.4584	12.9697	4.78311	4b
69245	0.000147	11.6348	13.6978	4.97817	4b
72526	4.99e-05	11.595	14.1782	3.74505	4b
72567	6.91e-05	12.9904	15.4154	4.23375	4b
105072	0.000107	10.112	12.0077	9.91566	5
105956	0.000943	11.1086	12.6108	12.1847	5
107850	0.000162	9.70504	13.4564	11.0384	5
108477	0.000779	12.2055	12.3006	9.42424	5
120749	0.000238	13.193	13.8236	8.56656	5
121294	0.00128	11.8162	13.1651	11.9298	5
121746	0.000245	10.8284	13.7744	8.64557	5
122511	0.00146	12.2914	12.3267	11.7022	5
123226	0.000201	12.645	11.1953	7.94836	5
123456	0.000725	12.6299	13.1106	8.96564	5
21725	0.00056	10.5602	13.3056	10.2997	5
22129	0.000179	10.9178	13.0462	10.0805	5
23346	0.000254	9.87531	11.4695	10.2491	5
31227	0.000602	11.4815	13.2196	10.6509	5
3196	0.00239	12.4669	12.8358	10.8923	5
39755	0.0111	11.0366	10.4671	10.3584	5
39942	0.00243	11.2362	12.0143	11.3476	5
41248	0.0167	10.5632	11.193	10.4359	5
44366	0.000258	9.94174	13.5793	8.94196	5
45717	0.000251	13.0827	12.4506	9.69935	5
47268	0.000355	11.2093	13.3396	9.19478	5
50215	0.0104	11.3347	11.5596	11.9743	5
53731	0.00577	10.0216	11.8935	11.418	5
55733	0.000212	9.34945	13.5884	9.83744	5
57857	0.000134	12.2579	11.0932	9.20502	5
58117	0.152	10.2382	10.8854	10.5588	5
58239	0.000875	11.179	12.2817	11.2914	5
62166	0.000402	9.83914	12.4939	9.96901	5
62704	0.0478	9.8508	10.0935	9.74742	5
64285	0.000442	10.9984	12.2756	11.4221	5
64375	0.000294	10.1694	12.0084	11.3379	5
64827	0.000397	11.923	11.348	10.3131	5
65162	0.00024	10.9398	13.5142	8.59075	5
65380	0.00053	10.5125	12.4973	10.2765	5
66832	0.264	11.6029	11.8042	11.8284	5
66843	0.00264	10.9015	12.0974	12.2039	5
67844	0.00218	10.4175	11.4218	10.9519	5
68064	0.00434	11.6403	13.0674	11.6286	5
69557	0.0038	10.0372	10.7295	10.0474	5
70542	0.000215	9.66633	11.3662	9.941	5
70845	0.000203	9.03833	12.9177	9.53681	5
71532	0.000213	12.2936	12.4603	10.8402	5
72339	0.00138	11.6259	11.5533	10.3795	5
76065	0.00442	11.4339	11.2989	9.63129	5
76227	0.000954	12.0051	12.2708	11.1379	5
76700	0.0633	11.2176	11.9064	11.5036	5
76852	0.036	11.3412	11.0701	9.95828	5
78713	0.00153	11.265	10.81	9.8967	5
79602	0.0065	10.0551	10.5658	10.1586	5
79671	0.00066	10.9419	12.0862	8.98868	5
79960	0.000247	10.7491	13.3615	9.91397	5
82227	0.000115	11.7125	13.5906	8.41586	5
82616	0.013	12.2021	11.2211	11.916	5
120676	0.00999	13.4552	13.8977	13.2552	6
121351	0.262	13.3857	13.549	13.2242	6
121355	0.0017	13.0805	13.1418	12.5857	6
123368	0.00158	13.4087	13.2557	13.9103	6
123538	0.000369	12.837	13.9305	11.012	6
1885	0.000464	12.5405	14.0945	11.7377	6
22072	0.0808	13.0605	13.1453	12.7438	6
22197	0.000128	13.1206	14.3496	10.8023	6
22252	0.00144	13.125	13.8491	12.8839	6
22914	0.00317	13.7625	14.5362	14.1712	6
2662	0.00457	12.6958	13.2664	12.53	6
3049	0.000563	13.722	11.6325	11.0155	6
44214	0.0225	12.5474	13.5427	13.0823	6
49193	0.00421	12.9441	14.3702	14.3263	6
49409	0.0032	13.1746	13.225	12.6051	6
53542	0.00427	13.987	13.6264	13.2321	6
55319	0.000133	12.4724	14.2527	10.6776	6
57098	0.000114	12.8318	13.8862	11.5202	6
57128	0.109	12.167	12.4653	12.3495	6
65333	0.22	12.5434	12.1335	12.4191	6
65406	0.00251	12.728	14.1366	13.7638	6
66041	0.00104	12.3917	13.7111	14.5444	6
66792	0.00338	12.8723	14.1547	13.5366	6
69123	0.000343	12.0909	13.6308	11.4008	6
71399	0.0167	12.72	12.5271	12.654	6
74807	0.000198	12.642	13.8175	10.8909	6
75036	0.00578	12.9871	12.3131	13.3329	6
76266	0.00298	12.3509	13.6201	11.8343	6
77284	0.00422	13.6485	14.033	13.9977	6
77506	0.00665	13.5992	13.5144	12.9692	6
77942	0.000198	12.1958	13.6078	12.4784	6
79044	0.000999	12.4883	13.7252	13.8785	6
79606	0.000585	13.1217	13.8546	10.61	6
79669	0.0067	12.5946	13.368	12.1086	6
79921	0.000149	12.9463	14.1056	10.1851	6
80240	0.000805	12.3317	13.4877	10.8456	6
81598	0.000104	12.2366	13.1142	12.5228	6
82235	0.000264	12.7597	14.2427	11.5246	6
82633	0.000259	12.1622	12.9079	13.8312	6
49274	0.00148	7.05408	9.74469	10.8303	6
54242	0.000448	7.92633	12.789	11.4191	6
