# Supplementary material for: Comparative analysis of the Trichoderma reesei transcriptome during growth on the cellulase inducing substrates wheat straw and lactose
Source: Biotechnol Biofuels. 2013 Sep 9;6:127. doi: 10.1186/1754-6834-6-127 (PMC3847502; doi:10.1186/1754-6834-6-127)
Supplement: Additional file 5: Table S5 — Unequal variance t-test of qPCR results shown in Figure 5. [file 1754-6834-6-127-S5.xlsx]

## Sheet: Tabelle1
		Supplementary table S5: Unequal variance t-test of qPCR results (Figure 5)
					QM							∆XYR
					µ2	min expr	max expr	min dev	max dev		s2	µ1	s1	t'	u	v = df	df*	t.975 crit	α < 5%
Chitinases	Wheat straw	GH18 chitinase CHI 18-2 (59082)	QM	24h	0.027	0.022	0.037	0.005	0.01	0.0075	0.0075	0.218	0.062	5.29722	0.0146332	93.9147	93	1.99	yes
				32h	0.032	0.024	0.043	0.008	0.011	0.0095	0.0095	0.186	0.0605	4.35549	0.0246568	154.306	154	1.984	yes
		GH18 chitinase CHI 18-5 (80833)	QM	24h	4.122	3.653	4.503	0.469	0.381	0.425	0.425	10.428	1.7285	6.13619	0.060456	4.05639	4	2.776	yes
				32h	29.528	26.865	33.722	2.663	4.194	3.4285	3.4285	180.705	17.8655	14.3939	0.036828	2.12809	2	4.3	yes
		GH18 chitinase CHI 18-11 (56448)	QM	24h	0.66	0.531	0.873	0.129	0.213	0.171	0.171	14.789	3.6495	6.69827	0.00219546	2.15702	2	4.3	yes
				32h	2.933	2.327	3.837	0.606	0.904	0.755	0.755	28.392	7.618	5.76021	0.00982227	2.15895	2	4.3	yes
		GH18 chitinase CHI 18-14 (124043)	QM	24h	0.268	0.234	0.331	0.034	0.063	0.0485	0.0485	1.997	0.362	8.19943	0.0179501	8.90398	8	2.306	yes
				32h	3.789	2.993	4.637	0.796	0.848	0.822	0.822	2.606	0.559	2.06125	2.16232	27.8602	27	2.052	yes
		GH18 chitinase CHI 18-16 (68347)	QM	24h	0.883	0.764	1.012	0.119	0.129	0.124	0.124	3.002	0.4685	7.5732	0.0700526	14.4532	14	2.145	yes
				32h	1.206	0.906	1.505	0.3	0.299	0.2995	0.2995	4.683	0.4605	10.9631	0.422994	46.5275	46	2.021	yes
		GH75 chitosanase (42152)	QM	24h	0.286	0.236	0.353	0.05	0.067	0.0585	0.0585	11.385	2.3045	8.33927	0.000644404	2.13437	2	4.3	yes
				32h	1.314	1.129	1.687	0.185	0.373	0.279	0.279	21.075	4.494	7.60153	0.00385427	2.16918	2	4.3	yes
	Lactose	GH18, chitinase CHI 18-2 (59082)	QM	8h	0.054	0.041	0.066	0.013	0.012	0.0125	0.0125	0.211	0.052	5.08462	0.0577848	440.664	440	1.984	yes
				16h	0.051	0.039	0.07	0.012	0.019	0.0155	0.0155	0.125	0.0325	3.55964	0.227456	3854.83	3854	1.96	yes
		GH18 chitinase CHI 18-5 (80833)	QM	8h	5.052	4.302	6.055	0.75	1.003	0.8765	0.8765	2.723	0.612	3.77351	2.05117	24.7073	24	2.064	yes
				16h	0.645	0.576	0.702	0.069	0.057	0.063	0.063	16.753	3.104	8.98651	0.000411944	2.07923	2	4.3	yes
		GH18 chitinase CHI 18-11 (56448)	QM	8h	1.016	0.701	1.529	0.315	0.513	0.414	0.414	9.738	3.41	4.3979	0.0147398	2.44953	2	4.3	yes
				16h	3.011	2.381	4.128	0.63	1.117	0.8735	0.8735	32.993	11.24	4.60625	0.00603939	2.08375	2	4.3	yes
		GH18 chitinase CHI 18-14 (124043)	QM	8h	0.048	0.028	0.071	0.02	0.023	0.0215	0.0215	0.209	0.0215	9.17135	1	19750.1	19750	1.96	yes
				16h	0.041	0.035	0.049	0.006	0.008	0.007	0.007	1.767	0.32	9.34001	0.000478516	2.90443	2	4.3	yes
		GH18, chitinase CHI 18-16 (68347)	QM	8h	1.281	1.006	1.669	0.275	0.388	0.3315	0.3315	2.994	0.2845	6.79191	1.3577	124.178	124	1.984	yes
				16h	0.395	0.361	0.435	0.034	0.04	0.037	0.037	2.027	0.2895	9.68532	0.0163345	10.803	10	2.228	yes
		GH75 chitosanase (42152)	QM	8h	1.762	1.443	2.151	0.319	0.389	0.354	0.354	9.118	1.86	6.72919	0.0362227	3.41187	3	3.182	yes
				16h	1.297	1.056	1.686	0.241	0.389	0.315	0.315	3.663	0.7905	4.81583	0.158788	12.3125	12	2.179	yes
Galactanases	Wheat straw	GH27 α-galactosidase (27259)	QM	24h	6.32	5.47	7.541	0.85	1.221	1.0355	1.0355	7.408	1.309	1.12907	0.625779	11.3723	11	2.201	no
				32h	2.671	2.348	3.179	0.323	0.508	0.4155	0.4155	2.336	0.4835	0.910169	0.738498	51.891	51	2	no
		GH27 α-galactosidase AGL1 (72632)	QM	24h	293.378	236.128	350.533	57.25	57.155	57.2025	57.2025	812.241	131.71	6.25855	0.188624	1.96969	1	12.71	no
				32h	207.072	175.45	263.293	31.622	56.221	43.9215	43.9215	358.931	58.834	3.58249	0.557311	1.64442	1	12.71	no
		GH27 α-galactosidase (75015)	QM	24h	0.391	0.327	0.457	0.064	0.066	0.065	0.065	6.686	1.038	10.4836	0.00392132	2.7894	2	4.3	yes
				32h	0.587	0.501	0.664	0.086	0.077	0.0815	0.0815	5.985	1.1855	7.86807	0.0047262	2.75635	2	4.3	yes
		GH36 α-galactosidase AGL2 (124016)	QM	24h	17.187	13.885	21.291	3.302	4.104	3.703	3.703	460.087	92.014	8.33031	0.00161957	2.00525	2	4.3	yes
				32h	21.073	15.779	31.642	5.294	10.569	7.9315	7.9315	263.957	20.073	19.4914	0.15613	2.18981	2	4.3	yes
	Lactose	GH27 α-galactosidase (27259)	QM	8h	0.609	0.487	0.735	0.122	0.126	0.124	0.124	4.709	0.8935	7.87241	0.0192599	4.29652	4	2.776	yes
				16h	0.423	0.36	0.482	0.063	0.059	0.061	0.061	3.167	0.8105	5.84743	0.0056644	3.26941	3	3.182	yes
		GH27 α-galactosidase AGL1 (72632)	QM	8h	49.648	41.241	59.724	8.407	10.076	9.2415	9.2415	804.572	169.761	7.69101	0.00296353	2.00383	2	4.3	yes
				16h	1.196	0.979	1.365	0.217	0.169	0.193	0.193	20.913	4.6005	7.41677	0.00175997	2.11092	2	4.3	yes
		GH27 α-galactosidase (75015)	QM	8h	0.544	0.458	0.665	0.086	0.121	0.1035	0.1035	0.961	0.3665	1.89654	0.0797504	21.7948	21	2.08	no
				16h	0.155	0.13	0.172	0.025	0.017	0.021	0.021	2.094	0.401	8.36372	0.00274252	3.87412	3	3.182	yes
		GH36 α-galactosidase AGL2 (124016)	QM	8h	15.674	12.984	19.072	2.69	3.398	3.044	3.044	6.942	1.0945	4.6755	7.73495	2.44482	2	4.3	yes
				16h	5.023	4.674	5.466	0.349	0.443	0.396	0.396	9.23	1.1385	6.04506	0.120983	7.24026	7	2.365	yes
Mannanases	Wheat straw	GH2 β-mannosidase (69245)	QM	24h	169.911	150.728	207.132	19.183	37.221	28.202	28.202	1861.83	604.313	4.84402	0.00217789	2.00092	2	4.3	yes
				32h	558.949	462.503	682.467	96.446	123.518	109.982	109.982	1569.24	257.239	6.25482	0.182797	1.95468	1	12.71	no
		GH2 β-mannosidase (57857)	QM	24h	0.701	0.604	0.785	0.097	0.084	0.0905	0.0905	15.533	1.9515	13.15	0.0021506	2.29532	2	4.3	yes
				32h	1.603	1.4	1.9001	0.203	0.2971	0.25005	0.25005	20.124	2.8395	11.254	0.00775479	2.38932	2	4.3	yes
		GH5 β-Mannanase MAN1 (56996)	QM	24h	87.061	64.27	108.032	22.791	20.971	21.881	21.881	29.192	6.7425	4.37766	10.5316	0.218084	0	-
				32h	1258.1	1024.26	1626.48	233.837	368.384	301.111	301.111	7.772	1.7625	7.19201	29187.3	2.34449e-05	0	-
		GH76 α-1,6-mannanase (122495)	QM	24h	0.97	0.926	1.025	0.044	0.055	0.0495	0.0495	11.438	2.808	6.45594	0.000310754	2.07604	2	4.3	yes
				32h	1.69	1.451	2.046	0.239	0.356	0.2975	0.2975	10.015	1.7275	8.22584	0.0296577	3.3722	3	3.182	yes
		GH92 α-1,2-mannosidase (69493)	QM	24h	1.606	1.427	1.732	0.179	0.126	0.1525	0.1525	17.99	1.937	14.6053	0.00619841	2.51738	2	4.3	yes
				32h	2.159	1.871	2.407	0.288	0.248	0.268	0.268	4.143	0.994	3.33794	0.0726937	6.54469	6	2.447	yes
		GH92 α-1,2-mannosidase (74198)	QM	24h	20.05	18.643	22.206	1.407	2.156	1.7815	1.7815	84.245	11.0995	9.89089	0.0257611	2.17584	2	4.3	yes
				32h	27.996	20.847	34.799	7.149	6.803	6.976	6.976	117.878	10.251	12.5554	0.463106	2.36808	2	4.3	yes
	Lactose	GH2 β-mannosidase (69245)	QM	8h	369.717	302.929	457.318	66.788	87.601	77.1945	77.1945	577.915	97.33	2.90285	0.629041	1.5039	1	12.71	no
				16h	2.317	1.935	2.881	0.382	0.564	0.473	0.473	206.369	32.861	10.7541	0.000207186	2.00526	2	4.303	yes
		GH2 β-mannosidase (57857)	QM	8h	2.72	2.254	3.142	0.466	0.422	0.444	0.444	2.686	3.7435	0.0156217	0.0140673	2.39779	2	4.303	no
				16h	0.586	0.527	0.684	0.059	0.098	0.0785	0.0785	2.378	0.4075	7.47926	0.0371094	11.6792	11	2.201	yes
		GH5 β-Mannanase MAN1 (56996)	QM	8h	12.345	8.58	18.93	3.765	6.585	5.175	5.175	4.379	2.0495	2.47886	6.37566	1.05898	1	12.71	no
				16h	18.318	13.43	30.841	4.888	12.523	8.7055	8.7055	18.117	8.257	0.0290155	1.11159	1.71126	1	12.71	no
		GH76 α-1,6-mannanase (122495)	QM	8h	92.799	75.66	106.741	17.139	13.942	15.5405	15.5405	323.737	16.442	17.6802	0.893348	1.52903	1	12.71	yes
				16h	32.358	29.712	35.264	2.646	2.906	2.776	2.776	405.399	54.417	11.8582	0.00260237	2.01125	2	4.3	yes
		GH92 α-1,2-mannosidase (69493)	QM	8h	5.632	2.796	12.406	2.836	6.774	4.805	4.805	9.886	8.0465	0.786188	0.356593	2.65241	2	4.3	no
				16h	0.894	0.45	1.975	0.444	1.081	0.7625	0.7625	37.959	27.589	2.32607	0.000763849	2.01204	2	4.3	no
		GH92 α-1,2-mannosidase (74198)	QM	8h	32.876	28.252	38.581	4.624	5.705	5.1645	5.1645	177.804	23.0355	10.6332	0.0502645	2.11316	2	4.3	yes
				16h	3.098	2.861	3.345	0.237	0.247	0.242	0.242	3.817	0.302	3.21796	0.642121	113.692	113	1.984	yes
