# Supplementary material for: Comparative analysis of the Trichoderma reesei transcriptome during growth on the cellulase inducing substrates wheat straw and lactose
Source: Biotechnol Biofuels. 2013 Sep 9;6:127. doi: 10.1186/1754-6834-6-127 (PMC3847502; doi:10.1186/1754-6834-6-127)
Supplement: Additional file 7: Table S7 — Autophagy genes in T. reesei. [file 1754-6834-6-127-S7.xlsx]

## Sheet: jgi_alignment_hits-1
Supplementary Table S7: autophagy related genes in T. reesei
Trire2 ID	gene ID	E-Value*	name
5912	fgenesh1_pm.C_scaffold_34000011	1.64518e-156	hypothetical protein
22731	estExt_fgenesh1_pm.C_140039	1.56152e-121	hypothetical protein
30275	gw1.11.219.1	1.29959e-70	hypothetical protein
37368	gw1.9.471.1	0.0	autophagy protein AUT7
48351	estExt_Genewise1.C_100020	1.32941e-155	ATG4, cysteine protease atg-4
51378	estExt_Genewise1.C_230014	0.0	ATG7, ubiquitin-like modifier-activating enzyme
62182	e_gw1.10.348.1	0.0	ATG26, sterol 3-beta-glucosyltransferase
65821	e_gw1.17.95.1	7.24206e-165	ATG18, autophagy-related protein 18
67420	e_gw1.21.206.1	3.56005e-70	ATG8, autophagy-related ubiquitin-like modifier
67595	e_gw1.22.202.1	2.2991e-83	authophagy protein APG17
67595	e_gw1.22.202.1	2.2991e-83	ATG17, autophagy-related protein
67923	e_gw1.23.201.1	1.95921e-115	hypothetical protein
74559	estExt_GeneWisePlus.C_20010	3.60494e-121	ATG3, autophagy-related E2-like conjugation enzyme
78958	estExt_GeneWisePlus.C_120168	0.0	ATG22, autophagy-related protein 22
79501	estExt_GeneWisePlus.C_140148	1.09089e-84	hypothetical protein
82409	estExt_GeneWisePlus.C_360084	0.0	ATG2, autophagy-related protein 2
106761	fgenesh5_pg.C_scaffold_8000040	0.0	ATG9, autophagy-related protein 9
122476	estExt_fgenesh5_pg.C_120234	1.57032e-86	ATG5, autophagy protein 5
123313	estExt_fgenesh5_pg.C_200061	0.0	ATG1, Serine/threonine-protein kinase atg-1
* when blasted against N. crassa (BLASTP)
