# Supplementary material for: Comparative analysis of the Trichoderma reesei transcriptome during growth on the cellulase inducing substrates wheat straw and lactose
Source: Biotechnol Biofuels. 2013 Sep 9;6:127. doi: 10.1186/1754-6834-6-127 (PMC3847502; doi:10.1186/1754-6834-6-127)
Supplement: Additional file 8: Table S8 — Nucleotide sequences and Reaction efficiencies of RT-qPCR oligos used in this study. [file 1754-6834-6-127-S8.xlsx]

## Sheet: Sheet1
Supplementary Table S3: Nucleotide sequences and Reaction efficiencies of RT-qPCR oligos used in this study
Supplementary Table S8. Nucleotide sequences and Reaction efficiencies of RT-qPCR oligos used in this study.
GH class	Gene	forward oligo name	forward oligo sequence	reverse oligo name	reverse oligo sequence	Efficiency	R2
			5'→ 3'		5'→ 3'
GH18 chitinase	chi18-11	56448_qPCR_fw_1	AACGAAACCACGCATCACACG	56448_qPCR_rv_1	GGCAAAGCCGAGGTTGATCTTG	84	98.4
	chi18-14	124043_qPCR_fw_1	TTTGGAATGCCTATGGTGGTGG	124043_qPCR_rv_1	TCTCGTTGGTGCCAGGGTTG	84	99.8
	chi18-5	80833_qPCR_fw_1	TGGATTTGCGAATGCGGTCTAC	80833_qPCR_rv_1	GCCGTCTGATTGGAGGTTCATG	100	99.1
	chi18-16	68347_qPCR_fw_2	CGTCAACAGCGTCAAGTCCAGC	68347_qPCR_rv_2	CGCAGTGCCAGTGAGAAGGATG	100	99.1
	chi18-2	59082_qPCR_fw_2	AGATGCCGTGTCCCGAATCATC	59082_qPCR_rv_2	CTGTGCATGGTTGCCGCATAC	85	99.4
GH75 chitosanase		42152_qPCR_fw_2	CCATTCCCGCCAATCTTCAAG	42152_qPCR_rv_2	TCTCCGCAGAAGACAGCTCCAG	100	99.2
GH27 α-galactosidase		75015_qPCR_fw_1	TGGGCATCAAGGGAACCTATCG	75015_qPCR_rv_1	TCAACAGGACGCTTTCACCAGG	99	99.5
		27259_qPCR_fw_2	GGCAACGACATGACCACACTGG	27259_qPCR_rv_2	GGATATTGGGCGGTAAAGGCAG	100	97.6
	agl1	72632_qPCR_fw_1	TGAACACGCTGGATCACACGG	72632_qPCR_rv_1	TGTACGAGCTGAGGCACCCAAG	100	99.4
GH36 α-galactosidase AGL2	agl2	124016_qPCR_fw_1	GCAAGTCCCATCTCCGTGTCTG	124016_qPCR_rv_1	TGGTCGCCGATGAGGTCCTTAG	100	99.5
GH5 β-mannanase MAN1	man1	56996_qPCR_fw_1	TCAGCCGCTACGCAAACTCG	56996_qPCR_rv_1	TCGTCGCCCACTGAACAATCAC	89.9	99.8
GH92 α-1,2-mannosidase		69493_qPCR_fw_1	CTGCCGCTTACAACTCTCCACG	69493_qPCR_rv_1	GCTCTGTCCATTGCCACACGAG	100	98.4
		74198_qPCR_fw_1	ACCTGGAATTTCCGCCGAGTAC	74198_qPCR_rv_1	AGTCATCGTTGCCTGGGAGTCC	87	99.9
GH2 β-mannosidase		69245_qPCR_fw_1	CTGCCGACTGGATATTCAACGC	69245_qPCR_rv_1	CAGCGAATCCGAGTCCACAATC	84	99.9
		57857_qPCR_fw_1	CCTTTGTGGACCTGAATGAGCG	57857_qPCR_rv_1	AGCGGCTTCGGGAGTAAATGTC	100	99
GH76 α-1,6-mannanase		122495_qPCR_fw_2	TGGTGATGGAAGGCTTGCTGC	122495_qPCR_rv_2	TGGTCATCGTTTCCGAGGGAAG	99.7	99.5
tef1 (reference gene)	tef1	tef1_qPCR_fw	CCACATTGCCTGCAAGTTCGC	tef1_qPCR_rv	GTCGGTGAAAGCCTCAACGCAC	87	99.7
